# Supplementary material for: Photochemistry of 2-thiooxazole: a plausible prebiotic precursor to RNA nucleotides
Source: Phys Chem Chem Phys. Author manuscript; Available in PMC 2022 Oct 11. (PMC7613695; doi:10.1039/d2cp03167a)
Supplement: Energy geometries [file EMS155319-supplement-Energy_geometries.zip]

Archive with 13 entries (12 files):
- 2-TO-geometries/
- 2-TO-geometries/C2O-sing-MECP-geometry.xyz
- 2-TO-geometries/C2O-trip-MECP-geometry.xyz
- 2-TO-geometries/C5O-sing-MECP-geometry.xyz
- 2-TO-geometries/CS-sing-MECP-geometry.xyz
- 2-TO-geometries/CS-trip-MECP-geometry.xyz
- 2-TO-geometries/NH-sing-MECP-geomtry.xyz
- 2-TO-geometries/README.txt
- 2-TO-geometries/s0-min-geometry.xyz
- 2-TO-geometries/s1-min-geometry.xyz
- 2-TO-geometries/s2-min-geometry.xyz
- 2-TO-geometries/t1-min-geometry.xyz
- 2-TO-geometries/t2-min-geometry.xyz
