# Supplementary material for: Photochemistry of 2-thiooxazole: a plausible prebiotic precursor to RNA nucleotides
Source: Phys Chem Chem Phys. Author manuscript; Available in PMC 2022 Oct 11. (PMC7613695; doi:10.1039/d2cp03167a)
Supplement: Energy geometries [file EMS155319-supplement-Energy_geometries.zip › 2-TO-geometries/C2O-sing-MECP-geometry.xyz]

9

O         -0.61017       -0.80356       -1.50623
C          0.98446        0.79956       -0.73212
N          0.39961        0.66774        0.49147
C         -0.66140       -0.17648        0.71570
C         -1.13897       -0.91353       -0.36630
H         -1.98421       -1.59009       -0.20347
H         -1.06786       -0.22614        1.71308
H          0.77281        1.21491        1.26136
S          2.18961        1.65464       -1.31399
