# Supplementary material for: Photochemistry of 2-thiooxazole: a plausible prebiotic precursor to RNA nucleotides
Source: Phys Chem Chem Phys. Author manuscript; Available in PMC 2022 Oct 11. (PMC7613695; doi:10.1039/d2cp03167a)
Supplement: Energy geometries [file EMS155319-supplement-Energy_geometries.zip › 2-TO-geometries/C2O-trip-MECP-geometry.xyz]

9

O         -0.59468       -0.78744       -1.49839
C          0.97441        0.78976       -0.73388
N          0.39585        0.66281        0.49214
C         -0.66159       -0.17512        0.72242
C         -1.13473       -0.90906       -0.36431
H         -1.97883       -1.58942       -0.21629
H         -1.06806       -0.22353        1.71966
H          0.77102        1.21352        1.25873
S          2.18049        1.64554       -1.32059
