# Supplementary material for: Photochemistry of 2-thiooxazole: a plausible prebiotic precursor to RNA nucleotides
Source: Phys Chem Chem Phys. Author manuscript; Available in PMC 2022 Oct 11. (PMC7613695; doi:10.1039/d2cp03167a)
Supplement: Energy geometries [file EMS155319-supplement-Energy_geometries.zip › 2-TO-geometries/C5O-sing-MECP-geometry.xyz]

9

O          0.15568       -0.16128       -1.73310
C          0.82402        0.49357       -0.93181
N          0.55765        0.46371        0.38979
C         -0.51807       -0.35365        0.80272
C         -1.19272       -1.02632       -0.10650
H         -2.03375       -1.70420       -0.05600
H         -0.70465       -0.36082        1.87271
H          1.11743        1.00695        1.02545
S          2.15388        1.48923       -1.49074
