# Supplementary material for: Photochemistry of 2-thiooxazole: a plausible prebiotic precursor to RNA nucleotides
Source: Phys Chem Chem Phys. Author manuscript; Available in PMC 2022 Oct 11. (PMC7613695; doi:10.1039/d2cp03167a)
Supplement: Energy geometries [file EMS155319-supplement-Energy_geometries.zip › 2-TO-geometries/CS-sing-MECP-geometry.xyz]

9

O         -0.41361       -0.09637       -1.40862
C          0.40309        0.94401       -0.90457
N          0.65748        0.55777        0.49538
C         -0.35572       -0.35902        0.82259
C         -0.95565       -0.73388       -0.32040
H         -1.71665       -1.47050       -0.51037
H         -0.50885       -0.71575        1.82559
H          0.88766        1.31714        1.12328
S          2.12297        0.79981       -1.31484
