# Supplementary material for: Photochemistry of 2-thiooxazole: a plausible prebiotic precursor to RNA nucleotides
Source: Phys Chem Chem Phys. Author manuscript; Available in PMC 2022 Oct 11. (PMC7613695; doi:10.1039/d2cp03167a)
Supplement: Energy geometries [file EMS155319-supplement-Energy_geometries.zip › 2-TO-geometries/CS-trip-MECP-geometry.xyz]

9

O         -0.42703       -0.22121       -1.41308
C          0.20841        1.03375       -1.02577
N          0.60317        0.75759        0.35699
C          0.00084       -0.41062        0.78364
C         -0.58779       -0.97122       -0.29769
H         -1.08678       -1.91936       -0.40369
H          0.10060       -0.79012        1.78477
H          0.83544        1.53168        0.96070
S          1.82498        1.22537       -1.67452
