# Supplementary material for: Photochemistry of 2-thiooxazole: a plausible prebiotic precursor to RNA nucleotides
Source: Phys Chem Chem Phys. Author manuscript; Available in PMC 2022 Oct 11. (PMC7613695; doi:10.1039/d2cp03167a)
Supplement: Energy geometries [file EMS155319-supplement-Energy_geometries.zip › 2-TO-geometries/NH-sing-MECP-geomtry.xyz]

9

O         -0.13477       -0.28834       -1.28583
C          0.69530        0.54935       -0.55263
N          0.38734        0.49040        0.74137
C         -0.64207       -0.38349        0.85998
C         -0.95682       -0.85819       -0.39454
H         -1.68924       -1.55333       -0.76620
H         -1.09612       -0.62521        1.80591
H          1.71055        1.73820        1.36371
S          1.87449        1.44455       -1.34757
