# Supplementary material for: Photochemistry of 2-thiooxazole: a plausible prebiotic precursor to RNA nucleotides
Source: Phys Chem Chem Phys. Author manuscript; Available in PMC 2022 Oct 11. (PMC7613695; doi:10.1039/d2cp03167a)
Supplement: Energy geometries [file EMS155319-supplement-Energy_geometries.zip › 2-TO-geometries/README.txt]

This directory contains the minimum energy geometries of the ground-state (S0) and the excited states (S1,S2,T1 and T2). The ground state geometry was calculated at the MP2/aug-cc-pVTZ level and the excited states were computed at the ADC(2)/aug-cc-pVTZ level of theory. Geometries of the six minimum-energy crossing points (MECPs) with S0 are also included in this directory and are computed at the MP2 and ADC(2) levels for the electronic ground and excited states, respectively, using the aug-cc-pVTZ basis set. The labelling of these geometries is based on the naming scheme used in the main article.
