# Supplementary material for: Photochemistry of 2-thiooxazole: a plausible prebiotic precursor to RNA nucleotides
Source: Phys Chem Chem Phys. Author manuscript; Available in PMC 2022 Oct 11. (PMC7613695; doi:10.1039/d2cp03167a)
Supplement: Energy geometries [file EMS155319-supplement-Energy_geometries.zip › 2-TO-geometries/s0-min-geometry.xyz]

9

O         -0.18997       -0.28377       -1.32372
C          0.76660        0.54924       -0.80263
N          0.55866        0.53159        0.54305
C         -0.50350       -0.29114        0.87277
C         -0.95084       -0.78464       -0.29768
H         -1.74583       -1.45742       -0.55695
H         -0.83999       -0.45060        1.88009
H          1.13534        1.06897        1.16832
S          1.89023        1.36099       -1.67520
