# Supplementary material for: Photochemistry of 2-thiooxazole: a plausible prebiotic precursor to RNA nucleotides
Source: Phys Chem Chem Phys. Author manuscript; Available in PMC 2022 Oct 11. (PMC7613695; doi:10.1039/d2cp03167a)
Supplement: Energy geometries [file EMS155319-supplement-Energy_geometries.zip › 2-TO-geometries/s1-min-geometry.xyz]

9

O         -0.39472       -0.10019       -1.38063
C          0.49541        0.85986       -0.86021
N          0.58492        0.57496        0.52604
C         -0.38470       -0.36478        0.84505
C         -0.95690       -0.74818       -0.31541
H         -1.73484       -1.45947       -0.52694
H         -0.56638       -0.70561        1.84831
H          0.92421        1.27765        1.16338
S          2.15372        0.90899       -1.49155
