# Supplementary material for: Photochemistry of 2-thiooxazole: a plausible prebiotic precursor to RNA nucleotides
Source: Phys Chem Chem Phys. Author manuscript; Available in PMC 2022 Oct 11. (PMC7613695; doi:10.1039/d2cp03167a)
Supplement: Energy geometries [file EMS155319-supplement-Energy_geometries.zip › 2-TO-geometries/s2-min-geometry.xyz]

9

O         -0.32975       -0.12650       -1.36261
C          0.47324        0.92395       -0.82618
N          0.44411        0.68537        0.56145
C         -0.46662       -0.28644        0.86181
C         -0.92355       -0.77090       -0.32434
H         -1.59298       -1.58032       -0.55386
H         -0.69782       -0.59939        1.86456
H          1.12271        1.09341        1.18513
S          2.09136        0.90403       -1.59791
