# Supplementary material for: Photochemistry of 2-thiooxazole: a plausible prebiotic precursor to RNA nucleotides
Source: Phys Chem Chem Phys. Author manuscript; Available in PMC 2022 Oct 11. (PMC7613695; doi:10.1039/d2cp03167a)
Supplement: Energy geometries [file EMS155319-supplement-Energy_geometries.zip › 2-TO-geometries/t1-min-geometry.xyz]

9

O         -0.38447       -0.13053       -1.38026
C          0.51043        0.90566       -0.87343
N          0.46581        0.66304        0.54141
C         -0.42649       -0.30999        0.85055
C         -0.93728       -0.76281       -0.33141
H         -1.65095       -1.54309       -0.53041
H         -0.62604       -0.64275        1.85354
H          1.05140        1.17740        1.17895
S          2.11830        0.88629       -1.50092
