# Supplementary material for: Photochemistry of 2-thiooxazole: a plausible prebiotic precursor to RNA nucleotides
Source: Phys Chem Chem Phys. Author manuscript; Available in PMC 2022 Oct 11. (PMC7613695; doi:10.1039/d2cp03167a)
Supplement: Energy geometries [file EMS155319-supplement-Energy_geometries.zip › 2-TO-geometries/t2-min-geometry.xyz]

9

O         -0.31545       -0.08855       -1.35769
C          0.58487        0.82723       -0.78828
N          0.63324        0.53812        0.59985
C         -0.40985       -0.35621        0.86425
C         -0.92893       -0.74611       -0.31012
H         -1.69586       -1.45409       -0.56449
H         -0.66590       -0.66690        1.86145
H          0.81559        1.30169        1.23516
S          2.10301        0.88803       -1.73209
